# Supplementary material for: Low Urinary Free Cortisol as a Risk Factor for Patients with Variceal Bleeding
Source: Medicina (Kaunas). 2023 Dec 2;59(12):2112. doi: 10.3390/medicina59122112 (PMC10744924; doi:10.3390/medicina59122112)
Supplement: Supplementary file 1 [file medicina-59-02112-s001.zip]

Archive with 1 entries (1 files):
- medicina-2711450-SI.pdf
